# Supplementary material for: Direct Generation and Non-Hermitian Regulation of Energy-Time-Polarization-Hyper-Entangled Quadphotons
Source: Sensors (Basel). 2025 May 29;25(11):3425. doi: 10.3390/s25113425 (PMC12158328; doi:10.3390/s25113425)
Supplement: Supplementary file 1 [file sensors-25-03425-s001.zip]

Archive with 1 entries (1 files):
- sensors-3568626-supplementary.pdf
